# Supplementary material for: Viral speciation through subcellular genetic isolation and virogenesis incompatibility
Source: Nat Commun. 2021 Jan 12;12:342. doi: 10.1038/s41467-020-20575-5 (PMC7804931; doi:10.1038/s41467-020-20575-5)
Supplement: Supplementary file 3 — Source Data [file 41467_2020_20575_MOESM3_ESM.xlsx]

## Sheet: Fig1D
Date	# (of field)	Double comp	Binary	2x Layer
2017-07-20	15	9	2
	16	2
	17	1										Date	# (of field)	Double comp	Binary	2x Layer
	18	1										2017-07-20	15	9	2
	19	4	2										16	2
	20	4											17	1
	21	8	1										18	1
	22	13	2										19	4	2
	23	1											20	4
	25	6	1										21	8	1
	26	17	1	1									22	13	2
	27	14	3										23	1
2017-07-21													25	6	1
	22	3	3										26	17	1	1		Percentage
	23	1											27	14	3			Double comp	Binary	2x Layer
	24	5										Total		80	12	1	93	86.0215	12.9032	1.07527
	25	16	2									2017-07-21	22	3	3
	26	12	3										23	1
	27	10	1										24	5
	28	7	2	1									25	16	2
	29	11	3										26	12	3							Percentage
	30	1	1										27	10	1							Double comp	Binary	2x Layer
	31	9	4	5									28	7	2	1						86.0215	12.9032	1.07527
	32	4	1										29	11	3							74.5283	18.8679	6.60377
	33	0	0	1									30	1	1							65.625	31.25	3.125
2017-08-21													31	9	4	5						75.3916	21.0071	3.60135	AVG	100
	11	1	1										32	4	1			Percentage				8.34918	7.64124	2.282	SD
	12	5	1										33	0	0	1		Double comp	Binary	2x Layer
	13	3	3											79	20	7	106	74.5283	18.8679	6.60377
	14	2	4									2017-08-21	11	1	1
	15	2	1										12	5	1
	16	3	1										13	3	3
	17	2											14	2	4
	27	3	1										15	2	1
	28	2	1										16	3	1
	29	4	3										17	2
	30	5		1									27	3	1
	31	2	1										28	2	1
	32	1	2										29	4	3
	33	3	1										30	5		1
	34	5		1									31	2	1
	35	2	2										32	1	2
	36	7											33	3	1
	37	3	3	1									34	5		1
	38	3	2										35	2	2
	39	2	1										36	7
	40	3	2			Total	% Double	%Binary	% Bilayer				37	3	3	1
		222	62	11		295	75.2542	21.0169	3.72881	100			38	3	2
													39	2	1			Percentage
													40	3	2			Double comp	Binary	2x Layer
														63	30	3	96	65.625	31.25	3.125
																Total cells	295

## Sheet: Fig1E
Difference in Nucleus Diameter Green - Red
-0.7	0			Count	Percent of population (n=89)
-0.6	0		Cells with bigger Green	52	39.3258
-0.57	0.01		Cells with bigger Red	35	58.427
-0.53	0.01		Cells with same size of ring	2	2.24719
-0.41	0.01
-0.41	0.01
-0.39	0.02
-0.38	0.02
-0.37	0.03
-0.36	0.04
-0.34	0.05
-0.31	0.07
-0.3	0.07
-0.3	0.07
-0.29	0.09
-0.29	0.09
-0.28	0.1
-0.27	0.12
-0.26	0.13
-0.26	0.14
-0.26	0.14
-0.26	0.15
-0.25	0.16
-0.25	0.175
-0.22	0.18
-0.21	0.19
-0.21	0.19
-0.21	0.2
-0.19	0.21
-0.18	0.21
-0.17	0.21
-0.17	0.22
-0.15	0.31
-0.14	0.31
-0.14	0.41
-0.13	0.41
-0.12	0.62
-0.11
-0.11
-0.1
-0.1
-0.09
-0.08
-0.07
-0.06
-0.04
-0.04
-0.04
-0.04
-0.03
-0.03
-0.02

## Sheet: Fig1F
Net G DAPI intensity		Net R DAPI intensity				Net G DAPI intensity	Net R DAPI intensity		Net G/R
						52.83	8.725		6.05501
Mean	174.384	Mean	226.24			46.01	56.28		2.29986
Standard Error	12.2158	Standard Error	14.9749			74.15	83.2		2.26753
Median	140.63	Median	207.84			73.48	128.57		1.84031
Mode	#N/A	Mode	#N/A			59.03	112		1.7074
Standard Deviation	115.244	Standard Deviation	141.273			65.82	45.54		1.69204
Sample Variance	13281.2	Sample Variance	19958.1			108.89	70.92		1.63156
Kurtosis	5.65554	Kurtosis	2.24198			97.09	80.8		1.53539
Skewness	1.81906	Skewness	1.2488			64.43	89.66		1.49925
Range	710.82	Range	775.415			147.62	260.56		1.44532
Minimum	24.51	Minimum	8.725			168.35	220.59		1.35654
Maximum	735.33	Maximum	784.14			127.08	217.09		1.2791
Sum	15520.2	Sum	20135.4			147.55	203.75		1.20161
Count	89	Count	89			112.22	49.49		1.14179
Confidence Level(95.0%)	24.2764	Confidence Level(95.0%)	29.7595			116.49	189.35		1.13926
						91.76	134.66		1.1271
						97.67	151.9		1.12689
	PA3 shell	KZ shell				53.31	138.15		1.08705
intensity	174.384	226.24				120.34	105.63		1.00591
std	115.244	141.273				56.2	55.87		1.00272	20	22.4719
% population	22.4719	77.5281				257.07	310.47		0.991506
						111.82	145.01		0.963333
						278.85	292.91		0.952007
						92.89	139.27		0.951999
						24.51	80.05		0.94908
						94.28	152.87		0.895102
						237.31	207.84		0.893916
						76.51	144.38		0.891226
t-Test: Two-Sample Assuming Unequal Variances						211.16	194.25		0.890512
						106.28	150.36		0.871501
	Net G DAPI intensity	Net R DAPI intensity				141.29	254.52		0.868789
Mean	174.384	226.24				168.8	234.33		0.845703
Variance	13281.2	19958.1				129.73	175.55		0.835869
Observations	89	89				100.22	154.52		0.828003
Hypothesized Mean Difference	0					76.76	116.33		0.82723
df	169					55.4	97.52		0.81752
t Stat	-2.68332					99.02	113.62		0.784247
P(T<=t) one-tail	0.00400713					120.18	192.31		0.774749
t Critical one-tail	1.65392					122.34	248.58		0.771611
P(T<=t) two-tail	0.00801427					107.95	287.94		0.771119
t Critical two-tail	1.9741					188.56	297.24		0.763181
						130.21	198.1		0.762151
						322.2	607.35		0.753596
						248.52	623.74		0.738992
						308.78	182.49		0.724172
						182.55	210.12		0.720352
						237.32	283.92		0.718604
						361.64	784.14		0.715722
						198.05	351.58		0.706837
						336.75	197.23		0.696412
						735.33	450.69		0.68142
						333.44	403.08		0.666978
						342.58	360.96		0.659847
						170.65	423.48		0.657294
						329.91	427.56		0.648589
						210.42	377.99		0.647605
						343.67	456.04		0.642989
						307.79	133.83		0.637506
						359.14	372.81		0.63437
						237.61	452.24		0.632265
						178.8	394.82		0.624929
						529.31	353.05		0.616733
						76.2	85.13		0.61521
						130.92	71.14		0.605314
						57.66	68.18		0.59463
						84.51	66.07		0.585379
						109.41	141.22		0.572916
						60.35	67.77		0.571517
						54.6	112.71		0.570179
						87.02	110.96		0.568089
						101.96	107.1		0.566549
						79.59	211.81		0.563314
						91.94	170.6		0.556681
						140.63	236.5		0.555123
						209.99	209.42		0.538921
						193.19	253.48		0.530501
						242.8	244.88		0.529921
						133.43	209.3		0.527054
						149.5	208.88		0.525407
						223.21	344.67		0.492155
						222.88	249.33		0.484429
						202.99	354.31		0.461193
						321.04	284.89		0.452865
						168.18	294.96		0.402971
						289.47	457.83		0.398435
						233.96	386.51		0.385885
						257.97	228.88		0.375761
						304.11	224.18		0.374904
						206.73	296.85		0.306184	69	77.5281

## Sheet: Fig2A,B
PA3											KZ
Co-infection n= 89			Single infection n= 100			Dual Infection n= 56					Co-infection n= 89			Single infection n= 100			Dual Infection n= 40
PA3 to pole (0 = pole)			PA3 to pole (0=pole)			PA3 to pole (0=pole)					KZ to pole (0 = pole)			KZ to pole (0=pole)			KZ to pole (0=pole)
0.488557	4.151		0.459259	3.105		0.42446	5.56				0.181643	4.151		0.271856	5.948		0.427046	5.62
0.393564	4.04		0.489562	4.79		0.366667	6				0.352723	4.04		0.328219	5.996		0.433134	5.01
0.426136	4.4		0.465451	3.126		0.316348	4.71				0.3	4.4		0.329905	4.959		0.370432	6.02
0.125265	4.71		0.482767	3.946		0.447447	3.33				0.38535	4.71		0.351794	5.742		0.297904	6.68
0.46944	5.89		0.40522	3.946		0.415493	5.68				0.34635	5.89		0.355607	5.163		0.307832	5.49
0.453089	4.37		0.389255	5.77		0.469741	3.47				0.256293	4.37		0.367012	4.147		0.451444	3.81
0.151261	3.57		0.497385	4.015		0.363344	6.22				0.344538	3.57		0.375437	8.297		0.27957	3.72
0.432028	4.34		0.468301	4.243		0.382824	6.87				0.239631	4.34		0.386584	4.845		0.399586	4.83
0.315562	3.47		0.46349	2.917		0.435849	5.3				0.482709	3.47		0.38987	3.001		0.37234	4.7
0.383883	7.88		0.466861	4.466		0.429091	5.5				0.373731	7.88		0.392349	4.705		0.368932	5.15
0.219101	4.45		0.49745	4.314		0.401372	5.83				0.395506	4.45		0.395879	4.61		0.284507	3.55
0.162873	7.03		0.496593	4.843		0.391555	5.21				0.289474	7.03		0.396749	3.937		0.246183	5.24
0.101266	4.74		0.413951	4.817		0.408451	4.26				0.25	4.74		0.406401	2.906		0.412451	5.14
0.208333	6.6		0.436872	3.58		0.339506	6.48				0.37803	6.6		0.413189	3.139		0.458774	4.73
0.128993	4.07		0.498171	6.289		0.388	5				0.27887	4.07		0.414954	3.357		0.463592	4.12
0.425144	5.21		0.397765	4.832		0.411642	4.81				0.459693	5.21		0.41805	2.892		0.308219	5.84
0.341414	4.95		0.47098	4.359		0.365571	5.17				0.461616	4.95		0.422817	2.954		0.475962	4.16
0.385989	7.28		0.493192	4.333		0.359055	6.35				0.298764	7.28		0.422879	2.911		0.340509	5.11
0.172258	7.75		0.373599	5.174		0.261598	7.76				0.273548	7.75		0.424847	3.107		0.422572	3.81
0.405273	5.12		0.411504	5.181		0.429423	5.03				0.258789	5.12		0.425912	3.975		0.433155	3.74
0.339547	7.51		0.45902	4.429		0.43513	5.01				0.426099	7.51		0.433278	4.826		0.430605	5.62
0.434951	5.15		0.437199	4.156		0.383333	4.2				0.224272	5.15		0.441382	4.427		0.39521	5.01
0.170338	6.81		0.433848	2.978		0.472376	7.24				0.296623	6.81		0.446985	3.499		0.443522	6.02
0.414116	5.88		0.473557	5.389		0.330368	7.87				0.444728	5.88		0.451938	2.58		0.432635	6.68
0.283293	4.13		0.462078	3.705		0.251908	7.86				0.498789	4.13		0.452156	3.919		0.480874	5.49
0.404139	4.59		0.424451	3.19		0.325638	8.23				0.464052	4.59		0.452668	3.148		0.362205	3.81
0.440126	4.76		0.476096	4.518		0.345904	7.69				0.351891	4.76		0.453619	2.943		0.497312	3.72
0.118349	5.45		0.43772	3.404		0.458955	5.36				0.300917	5.45		0.454167	4.08		0.449275	4.83
0.337838	3.7		0.455314	5.326		0.43705	5.56				0.394595	3.7		0.455539	2.013		0.451064	4.7
0.207593	6.19		0.460632	4.585		0.458333	6				0.480614	6.19		0.457025	4.363		0.409709	5.15
0.18843	6.05		0.497409	4.825		0.496815	4.71				0.333884	6.05		0.458619	3.214		0.450704	3.55
0.467606	3.55		0.497295	4.436		0.387387	3.33				0.205634	3.55		0.459532	2.99		0.366412	5.24
0.280523	3.44		0.406964	4.681		0.371479	5.68				0.459302	3.44		0.459755	3.106		0.457198	5.14
0.275	4		0.459731	4.681		0.449568	3.47				0.4125	4		0.462126	4.845		0.418605	4.73
0.354489	6.46		0.465808	4.036		0.376206	6.22				0.208204	6.46		0.462204	4.392		0.395631	4.12
0.404232	4.49		0.485118	4.166		0.494905	6.87				0.23608	4.49		0.465379	3.625		0.429795	5.84
0.47193	5.7		0.434622	3.258		0.403774	5.3				0.214912	5.7		0.465574	5.185		0.384615	4.16
0.157986	5.76		0.466198	5.828		0.443636	5.5				0.327257	5.76		0.466963	4.268		0.479452	5.11
0.1875	3.2		0.41932	3.675		0.442539	5.83				0.448437	3.2		0.467025	4.837		0.367454	3.81
0.279904	4.18		0.397572	5.189		0.493282	5.21				0.486842	4.18		0.468354	3.555		0.36631	3.74
0.237778	4.5		0.450017	5.902		0.399061	4.26				0.444444	4.5		0.468975	4.158
0.255102	4.41		0.431868	3.684		0.408951	6.48				0.488662	4.41		0.469228	3.071
0.219685	6.35		0.450508	4.728		0.452	5				0.340945	6.35		0.469239	4.665
0.16129	4.34		0.477514	4.247		0.484407	4.81				0.474654	4.34		0.470841	4.184
0.3875	4.8		0.462995	4.594		0.460348	5.17				0.196875	4.8		0.470989	3.964
0.242667	3.75		0.28447	6.774		0.48189	6.35				0.157333	3.75		0.471794	4.148
0.445076	2.64		0.466534	4.527		0.454897	7.76				0.261364	2.64		0.471933	2.975
0.155949	3.11		0.497703	5.007		0.379722	5.03				0.379421	3.11		0.472297	4.819
0.147217	5.57		0.372335	5.487		0.409182	5.01				0.274686	5.57		0.47322	4.873
0.34507	4.26		0.486878	5.944		0.447619	4.2				0.212441	4.26		0.473476	3.544
0.330702	5.7		0.327472	5.118		0.335635	7.24				0.155263	5.7		0.473721	2.854
0.452915	4.46		0.490591	6.005		0.414231	7.87				0.399103	4.46		0.47393	2.781
0.223944	3.55		0.455772	3.188		0.342239	7.86				0.492958	3.55		0.475177	3.948
0.229645	4.79		0.304966	7.591		0.403402	8.23				0.480167	4.79		0.475257	3.981
0.347586	7.25		0.389336	4.97		0.420026	7.69				0.292414	7.25		0.475841	3.001
0.194106	4.92		0.471736	3.025		0.376866	5.36				0.463415	4.92		0.476843	4.016
0.49093	4.41		0.356944	5.76							0.255102	4.41		0.477116	2.469
0.447452	3.14		0.49566	5.76							0.307325	3.14		0.477462	3.594
0.44375	3.2		0.495628	3.888							0.19375	3.2		0.478059	3.236
0.31383	2.82		0.47432	3.641							0.448582	2.82		0.479447	2.968
0.299685	3.17		0.471376	2.987							0.451104	3.17		0.479456	3.383
0.495504	5.56		0.466992	4.711							0.303957	5.56		0.479722	3.6
0.266898	5.77		0.455809	5.182							0.118718	5.77		0.480349	2.519
0.490964	4.98		0.449053	5.015							0.299197	4.98		0.481056	2.613
0.198819	5.08		0.44235	3.183							0.356299	5.08		0.481336	5.331
0.257455	5.03		0.457562	3.405							0.436382	5.03		0.481829	4.045
0.24026	3.85		0.455185	4.262							0.42987	3.85		0.482332	2.83
0.325243	4.12		0.328501	6.07							0.169903	4.12		0.482975	3.025
0.29619	5.25		0.389951	6.07							0.160952	5.25		0.483077	2.925
0.173872	5.32		0.466282	4.849							0.361842	5.32		0.483333	2.88
0.317664	3.51		0.484375	3.136							0.477208	3.51		0.483469	3.448
0.159453	4.39		0.485465	4.919							0.408884	4.39		0.486476	2.625
0.157843	5.1		0.302212	3.074							0.490196	5.1		0.486864	4.149
0.497375	3.81		0.450973	2.774							0.257218	3.81		0.487158	3.66
0.378072	5.29		0.499468	3.762							0.285444	5.29		0.487672	4.421
0.23428	4.93		0.450853	3.988							0.392495	4.93		0.489076	3.799
0.416399	3.11		0.460139	3.462							0.252412	3.11		0.489691	3.492
0.0943563	5.67		0.322078	5.39							0.283069	5.67		0.490878	2.96
0.0906433	5.13		0.423398	5.385							0.219298	5.13		0.491398	3.313
0.221239	4.52		0.409669	3.537							0.478982	4.52		0.491739	5.084
0.181227	5.38		0.496947	3.767							0.303903	5.38		0.492501	3.267
0.102452	5.71		0.487536	3.089							0.426445	5.71		0.492775	4.083
0.38974	6.53		0.495458	4.073							0.258806	6.53		0.492996	2.927
0.113184	4.02		0.471366	2.951							0.34204	4.02		0.493418	4.102
0.477083	2.4		0.45614	3.762							0.3375	2.4		0.494046	3.611
0.386285	5.76		0.437891	3.832							0.207465	5.76		0.494618	3.809
0.286408	6.18		0.468185	2.986							0.427184	6.18		0.495278	5.294
0.277778	5.67		0.484784	3.286							0.463845	5.67		0.496052	2.913
0.283898	3.54		0.487866	3.585							0.497175	3.54		0.496294	4.048
			0.473445	3.295										0.496656	3.588
			0.480347	5.877										0.496717	4.264
			0.471982	5.318										0.496786	3.734
			0.46227	4.731										0.497112	4.502
			0.480861	3.762										0.498021	3.538
			0.4635	4										0.498616	3.251
			0.463901	3.712										0.499545	3.295
			0.458614	5.34										0.499597	3.719
			0.496327	4.9										0.499746	3.944
			0.390805	6.264										0.49989	4.525
			0.421324	3.883										0.5	3.552
RAW Single Phage Dual Infection
MAC084	60mpi	noARA
KZ only									Double KZ nuclei n=19		Nucleus 1	Double PA3 Nuclei n=27
7.20.17	#4					KZ	Fraction of Cell Length		0.430605		0.42446	0.43705
Length	Position 1	Position 2	total infections	% dual infected			0.427046	0.430605	0.39521		0.366667	0.458333
5.62	2.4	2.42	117	0.145299			0.433134	0.39521	0.443522		0.316348	0.496815
5.01	2.17	1.98					0.370432	0.443522	0.432635		0.447447	0.387387
6.02	2.23	2.67					0.297904	0.432635	0.480874		0.415493	0.371479
6.68	1.99	2.89					0.307832	0.480874	0.362205		0.469741	0.449568
5.49	1.69	2.64					0.451444	0.362205	0.497312		0.363344	0.376206
3.81	1.72	2.43					0.27957	0.497312	0.449275		0.382824	0.494905
3.72	1.04	1.85					0.399586	0.449275	0.451064		0.435849	0.403774
4.83	1.93	2.66					0.37234	0.451064	0.409709		0.429091	0.443636
4.7	1.75	2.58					0.368932	0.409709	0.450704		0.401372	0.442539
5.15	1.9	2.11					0.284507	0.450704	0.366412		0.391555	0.493282
3.55	1.01	1.6					0.246183	0.366412	0.457198		0.408451	0.399061
5.24	1.29	1.92					0.412451	0.457198	0.418605		0.339506	0.408951
5.14	2.12	2.35					0.458774	0.418605	0.395631		0.388	0.452
4.73	2.17	1.98					0.463592	0.395631	0.429795		0.411642	0.484407
4.12	1.91	1.63	52				0.308219	0.429795	0.384615		0.365571	0.460348
#5							0.475962	0.384615	0.479452		0.359055	0.48189
5.84	1.8	2.51					0.340509	0.479452	0.367454		0.261598	0.454897
4.16	1.98	1.6	29				0.422572	0.367454	0.36631		0.429423	0.379722
#6							0.433155	0.36631			0.43513	0.409182
5.11	1.74	2.45									0.383333	0.447619
3.81	1.61	1.4									0.472376	0.335635
3.74	1.62	1.37	36								0.330368	0.414231
											0.251908	0.342239
											0.325638	0.403402
											0.345904	0.420026
											0.458955	0.376866

## Sheet: Fig2G
GFP-PA3PhuZ PA3 Infection
		VC568 Induction at 0.05%
	Date	Field	no.	Cell length	Nucleoid from Pole (shorter)	Nucleoid Distance to Pole (Fraction Cell Length)	For plotting bar graph
	20171030	9	1	3.105	1.426	0.459259
			2	4.79	2.345	0.489562
			3	3.126	1.455	0.465451
			4	3.946	1.905	0.482767
			5	3.946	1.599	0.40522
			6	5.77	2.246	0.389255
			7	4.015	1.997	0.497385
			8	4.243	1.987	0.468301
			9	2.917	1.352	0.46349
			10	4.466	2.085	0.466861
			11	4.314	2.146	0.49745
			12	4.843	2.405	0.496593
			13	4.817	1.994	0.413951
			14	3.58	1.564	0.436872
			15	6.289	3.133	0.498171
			16	4.832	1.922	0.397765
			17	4.359	2.053	0.47098
			18	4.333	2.137	0.493192
			19	5.174	1.933	0.373599
			20	5.181	2.132	0.411504
			21	4.429	2.033	0.45902
			22	4.156	1.817	0.437199
			23	2.978	1.292	0.433848
			24	5.389	2.552	0.473557
			25	3.705	1.712	0.462078
			26	3.19	1.354	0.424451
			27	4.518	2.151	0.476096
			28	3.404	1.49	0.43772
			29	5.326	2.425	0.455314
			30	4.585	2.112	0.460632
			31	4.825	2.4	0.497409
			32	4.436	2.206	0.497295
			33	4.681	1.905	0.406964
			34	4.681	2.152	0.459731
			35	4.036	1.88	0.465808
			36	4.166	2.021	0.485118
			37	3.258	1.416	0.434622
			38	5.828	2.717	0.466198
			39	3.675	1.541	0.41932
			40	5.189	2.063	0.397572
			41	5.902	2.656	0.450017
			42	3.684	1.591	0.431868
			43	4.728	2.13	0.450508
			44	4.247	2.028	0.477514
			45	4.594	2.127	0.462995
			46	6.774	1.927	0.28447
			47	4.527	2.112	0.466534
			48	5.007	2.492	0.497703
			49	5.487	2.043	0.372335
			50	5.944	2.894	0.486878
			51	5.118	1.676	0.327472
			52	6.005	2.946	0.490591
			53	3.188	1.453	0.455772
			54	7.591	2.315	0.304966
			55	4.97	1.935	0.389336
			56	3.025	1.427	0.471736
			57	5.76	2.056	0.356944
			58	5.76	2.855	0.49566
		10	59	3.888	1.927	0.495628
			60	3.641	1.727	0.47432
			61	2.987	1.408	0.471376
			62	4.711	2.2	0.466992
			63	5.182	2.362	0.455809
			64	5.015	2.252	0.449053
			65	3.183	1.408	0.44235
			66	3.405	1.558	0.457562
			67	4.262	1.94	0.455185
			68	6.07	1.994	0.328501
			69	6.07	2.367	0.389951
			70	4.849	2.261	0.466282
			71	3.136	1.519	0.484375
			72	4.919	2.388	0.485465
			73	3.074	0.929	0.302212
			74	2.774	1.251	0.450973
			75	3.762	1.879	0.499468
			76	3.988	1.798	0.450853
			77	3.462	1.593	0.460139
			78	5.39	1.736	0.322078
			79	5.385	2.28	0.423398
			80	3.537	1.449	0.409669
			81	3.767	1.872	0.496947
			82	3.089	1.506	0.487536
			83	4.073	2.018	0.495458
			84	2.951	1.391	0.471366
			85	3.762	1.716	0.45614
			86	3.832	1.678	0.437891
			87	2.986	1.398	0.468185
			88	3.286	1.593	0.484784
			89	3.585	1.749	0.487866
			90	3.295	1.56	0.473445
			91	5.877	2.823	0.480347
			92	5.318	2.51	0.471982
			93	4.731	2.187	0.46227
			94	3.762	1.809	0.480861
			95	4	1.854	0.4635
			96	3.712	1.722	0.463901
			97	5.34	2.449	0.458614
			98	4.9	2.432	0.496327
			99	6.264	2.448	0.390805
			100	3.883	1.636	0.421324
				4.021	2.119
				5.325	2.865
				6.05	2.461
				3.675	1.754
				3.634	1.899
				3.511	1.927
				5.672	2.48
				3.424	1.831
				6.211	2.322
				4.88	2.775
				3.063	1.343
				6.686	2.213
				3.452	1.957
				3.5	1.641
				6.317	2.631
				3.462	1.745
				4.283	2.077
				5.521	2.101
				5.521	1.899
				6.415	2.274
				6.415	1.992
					PA3PhuZ-PA3I		Induced with 0.05%ARA
					Percentage of Cell Length	Percentage of Cell Length	# of Cells
					0 to 5	5	0
					5 to 10	10	0
					10 to 15	15	0
					15 to 20	20	0
					20 to 25	25	0
					25 to 30	30	1
					30 to 35	35	5
					35 to 40	40	9
					40 to 45	45	18
					45 to 50	50	67
							100
GFP-PA3PhuZD190A PA3 Infection
		VC570 Induction at 0.05%
	Date	Field	no.	Cell length	Nucleoid from Pole (shorter)	Nucleoid Distance to Pole (Fraction Cell Length)
	20171030	27	1	3.933	1.116	0.283753
			2	3.67	1.717	0.467847
			3	3.674	1.361	0.370441
			4	3.863	1.399	0.362154
			5	3.492	1.148	0.328751
			6	2.311	0.66	0.285591
			7	5.853	1.404	0.239877
			8	3.303	1.282	0.388132
			9	3.087	1.535	0.497247
			10	5.041	1.712	0.339615
			11	5.415	1.416	0.261496
			12	4.692	1.462	0.311594
			13	6.056	1.286	0.212351
			14	4.224	1.637	0.387547
			15	4.676	1.712	0.366125
			16	5.537	2.359	0.426043
			17	3.743	0.877	0.234304
			18	2.569	0.559	0.217594
			19	3.734	1.198	0.320836
			20	3.5	0.951	0.271714
			21	3.986	1.063	0.266683
			22	4.05	0.732	0.180741
			23	4.767	1.576	0.330606
			24	5.315	1.345	0.253057
			25	4.944	1.28	0.2589
			26	4.967	1.046	0.21059
			27	4.791	1.157	0.241494
			28	3.704	1.292	0.348812
			29	4.902	1.702	0.347205
			30	2.637	1.191	0.45165
			31	2.734	0.897	0.328091
			32	3.674	0.795	0.216385
			33	3.387	1.077	0.317981
			34	2.824	0.392	0.13881
			35	3.72	1.475	0.396505
			36	5.354	1.168	0.218155
			37	3.619	1.052	0.290688
			38	3.448	1.653	0.479408
			39	3.6	1.565	0.434722
			40	2.76	1.179	0.427174
			41	3.97	0.852	0.21461
			42	5.272	1.251	0.237291
			43	2.702	0.826	0.305699
			44	3.806	1.052	0.276406
			45	3.762	0.809	0.215045
			46	3.979	0.452	0.113596
			47	3.979	1.149	0.288766
			48	4.147	0.916	0.220883
			49	4.147	0.555	0.133832
			50	4.802	1.332	0.277384
			51	2.587	1.21	0.467723
			52	6.833	1.603	0.234597
			53	2.865	0.996	0.347644
			54	4.57	1.015	0.222101
			55	2.207	0.591	0.267784
			56	2.232	0.808	0.362007
			57	6.339	1.641	0.258874
			58	3.356	1.31	0.390346
			59	4.166	1.422	0.341335
			60	5.463	0.673	0.123192
			61	6.053	0.982	0.162234
			62	5.151	0.861	0.167152
			63	3.382	1.03	0.304554
			64	3.622	1.13	0.311982
			65	3.128	1.329	0.424872
			66	4.581	1.205	0.263043
			67	2.438	0.813	0.33347
			68	2.358	0.929	0.393978
			69	5.764	0.818	0.141915
			70	2.705	0.818	0.302403
			71	4.698	1.24	0.263942
			72	6.159	1.001	0.162526
			73	3.826	1.643	0.42943
			74	5.193	1.168	0.224918
			75	2.235	0.434	0.194183
			76	3.878	1.119	0.288551
			77	5.835	1.063	0.182177
			78	5.942	1.123	0.188994
			79	4.858	1.296	0.266776
			80	5.593	0.964	0.172358
			81	4.869	0.795	0.163278
			82	3.322	0.743	0.22366
			83	4.605	0.767	0.166558
			84	3.595	1.199	0.333519
			85	3.58	1.435	0.400838
			86	7.126	1.036	0.145383
			87	5.246	1.659	0.316241
			88	2.644	0.666	0.251891
			89	4.881	1.094	0.224134
			90	4.083	1.345	0.329415
			91	3.857	1.116	0.289344
			92	4.342	1.124	0.258867
			93	4.728	1.186	0.250846
			94	3.07	1.191	0.387948
			95	6.458	2.046	0.316816
			96	4.14	0.978	0.236232
			97	5.07	2.006	0.395661
			98	2.596	1.13	0.435285
			99	8.008	1.931	0.241134
			100	8.008	2.787	0.348027
					PA3PhuZmt-PA3I		Induced with 0.05%ARA
					Percentage of Cell Length	Percentage of Cell Length	# of Cells
					0 to 5	5	0
					5 to 10	10	0
					10 to 15	15	6
					15 to 20	20	10
					20 to 25	25	19
					25 to 30	30	21					0.497247
					30 to 35	35	21					0.479408
					35 to 40	40	11					0.467847
					40 to 45	45	7					0.467723
					45 to 50	50	5					0.45165
							100						0.435285
													0.434722
													0.42943
													0.427174
													0.426043
													0.424872
													0.400838
														0.396505
														0.395661
														0.393978
														0.390346
														0.388132
														0.387948
														0.387547
														0.370441
														0.366125
														0.362154
														0.362007
													0.348812
													0.348027
													0.347644
													0.347205
													0.341335
													0.339615
													0.333519
													0.33347
													0.330606
													0.329415
													0.328751
													0.328091
													0.320836
													0.317981
													0.316816
													0.316241
													0.311982
													0.311594
													0.305699
													0.304554
													0.302403
												0.290688
												0.289344
												0.288766
												0.288551
												0.285591
												0.283753
												0.277384
												0.276406
												0.271714
												0.267784
												0.266776
												0.266683
												0.263942
												0.263043
												0.261496
												0.2589
												0.258874
												0.258867
												0.253057
												0.251891
												0.250846
											0.241494
											0.241134
											0.239877
											0.237291
											0.236232
											0.234597
											0.234304
											0.224918
											0.224134
											0.22366
											0.222101
											0.220883
											0.218155
											0.217594
											0.216385
											0.215045
											0.21461
											0.212351
											0.21059
												0.194183
												0.188994
												0.182177
												0.180741
												0.172358
												0.167152
												0.166558
												0.163278
												0.162526
												0.162234
											0.145383
											0.141915
											0.13881
											0.133832
											0.123192
											0.113596

## Sheet: Fig2H
GFP-KZPhuZ PA3 Infection
	VC586 Induction at 0.05%								VC586 Induction at 0.1%
Date	Field	no.	Cell length	Nucleoid from Pole (shorter)	Nucleoid Distance to Pole (Fraction Cell Length)	For plotting bar graph		Date	Field	no.	Cell length	Nucleoid from Pole (shorter)	Nucleoid Distance to Pole (Fraction Cell Length)	For plotting bar graph
20171026	19	1	4.031	1.504	0.373108	37.3108		20171026	13	1	4.927	1.252	0.25411	25.411
		2	6.563	1.023	0.155874	15.5874				2	3.67	1.192	0.324796	32.4796
		3	6.563	1.829	0.278684	27.8684				3	5.882	1.452	0.246855	24.6855
		4	7.888	0.937	0.118788	11.8788				4	5.694	2.626	0.461187	46.1187
		5	7.888	1.594	0.202079	20.2079				5	4.383	1.532	0.349532	34.9532
		6	7.377	1.819	0.246577	24.6577				6	4.896	1.145	0.233864	23.3864
		7	4.858	1.957	0.402841	40.2841				7	7.478	0.784	0.104841	10.4841
		8	6.682	1.749	0.261748	26.1748				8	2.853	0.993	0.348055	34.8055
		9	5.341	1.888	0.353492	35.3492				9	3.471	0.649	0.186978	18.6978
		10	3.921	1.287	0.328233	32.8233				10	3.471	0.844	0.243158	24.3158
		11	7.799	2.152	0.275933	27.5933				11	3.604	1.678	0.465594	46.5594
		12	4.438	1.582	0.356467	35.6467				12	5.182	1.31	0.252798	25.2798
		13	3.634	1.37	0.376995	37.6995				13	5.182	1.62	0.312621	31.2621
		14	3.731	1.319	0.353525	35.3525				14	4.512	1.957	0.433732	43.3732
		15	3.731	1.693	0.453766	45.3766				15	4.509	1.071	0.237525	23.7525
		16	5.983	1.936	0.323583	32.3583				16	4.816	0.438	0.0909468	9.09468
		17	4.531	1.937	0.427499	42.7499				17	4.816	1.123	0.233181	23.3181
		18	5.799	1.621	0.279531	27.9531				18	4.566	2.269	0.496934	49.6934
		19	4.968	2.431	0.489332	48.9332				19	6.225	1.906	0.306185	30.6185
		20	4.587	1.668	0.363636	36.3636				20	4.455	1.746	0.391919	39.1919
		21	4.063	1.994	0.49077	49.077				21	6.021	1.576	0.261751	26.1751
		22	5.75	1.029	0.178957	17.8957				22	4.324	1.269	0.293478	29.3478
		23	3.72	1.746	0.469355	46.9355				23	4.324	1.878	0.43432	43.432
		24	4.356	2.152	0.494031	49.4031				24	4.724	1.046	0.221423	22.1423
		25	5.879	1.602	0.272495	27.2495				25	2.55	1.067	0.418431	41.8431
		26	2.57	1.123	0.436965	43.6965				26	5.722	2.443	0.426949	42.6949
		27	3.634	1.37	0.376995	37.6995				27	4.56	0.776	0.170175	17.0175
		28	5.926	2.315	0.390651	39.0651				28	4.447	1.036	0.232966	23.2966
		29	3.794	1.356	0.357406	35.7406				29	2.473	0.361	0.145977	14.5977
		30	6.335	2.137	0.337332	33.7332				30	5.289	1.454	0.27491	27.491
		31	3.842	1.351	0.35164	35.164				31	3.428	1.498	0.436989	43.6989
		32	3.672	0.888	0.24183	24.183				32	6.408	1.853	0.28917	28.917
		33	5.712	2.017	0.353116	35.3116				33	3.869	1.87	0.483329	48.3329
		34	5.712	2.852	0.4993	49.93				34	4.417	1.727	0.390989	39.0989
		35	4.03	1.895	0.470223	47.0223				35	5.324	1.378	0.258828	25.8828
		36	4.458	1.233	0.276581	27.6581				36	4.066	0.877	0.215691	21.5691
		37	4.458	2.059	0.461866	46.1866				37	6.966	1.389	0.199397	19.9397
		38	6.831	1.404	0.205534	20.5534				38	2.943	1.43	0.485899	48.5899
		39	3.539	1.145	0.323538	32.3538				39	2.454	0.803	0.327221	32.7221
		40	4.654	1.286	0.276321	27.6321				40	5.193	1.245	0.239746	23.9746
		41	4.565	2.207	0.483461	48.3461				41	3.801	0.877	0.230729	23.0729
		42	3.218	1.504	0.467371	46.7371				42	3.162	0.809	0.255851	25.5851
		43	4.658	1.548	0.332331	33.2331				43	3.84	0.944	0.245833	24.5833
		44	6.508	1.574	0.241856	24.1856				44	7.144	1.63	0.228163	22.8163
		45	3.541	1.356	0.382943	38.2943				45	5.444	2.015	0.370132	37.0132
		46	3.373	1.116	0.330863	33.0863				46	3.921	1.225	0.31242	31.242
		47	4.775	0.956	0.200209	20.0209				47	3.921	1.776	0.452946	45.2946
		48	4.053	0.934	0.230447	23.0447				48	2.385	0.732	0.306918	30.6918
		49	4.648	1.452	0.312392	31.2392				49	4.947	1.011	0.204366	20.4366
		50	2.64	1.319	0.499621	49.9621				50	3.029	1.089	0.359525	35.9525
		51	6.634	1.298	0.195659	19.5659				51	3.809	1.776	0.466264	46.6264
		52	6.634	2.186	0.329515	32.9515				52	4.312	1.198	0.277829	27.7829
		53	3.828	1.262	0.329676	32.9676				53	5.537	1.391	0.251219	25.1219
		54	5.442	1.541	0.283168	28.3168			15	54	3.876	0.897	0.231424	23.1424
		55	5.442	1.389	0.255237	25.5237				55	3.876	1.873	0.48323	48.323
		56	4.738	1.052	0.222035	22.2035				56	5.985	1.678	0.280368	28.0368
		57	6.542	1.864	0.284928	28.4928				57	4.874	1.888	0.387362	38.7362
		58	3.082	1.256	0.407528	40.7528				58	6.23	2.124	0.340931	34.0931
		59	2.986	1.332	0.446082	44.6082				59	3.235	1.562	0.482844	48.2844
		60	4.522	1.994	0.440955	44.0955				60	3.697	1.706	0.461455	46.1455
		61	4.892	2.169	0.443377	44.3377				61	4.727	2.239	0.473662	47.3662
		62	5.657	2.109	0.372812	37.2812				62	4.966	1.414	0.284736	28.4736
		63	6.642	2.018	0.303824	30.3824				63	4.985	1.234	0.247543	24.7543
		64	6.642	1.149	0.17299	17.299				64	4.337	1.276	0.294213	29.4213
		65	4.464	1.983	0.44422	44.422				65	4.188	1.336	0.319007	31.9007
		66	4.464	1.277	0.286066	28.6066				66	3.649	1.455	0.398739	39.8739
		67	3.355	1.569	0.46766	46.766				67	3.378	1.071	0.317052	31.7052
		68	3.044	0.86	0.282523	28.2523				68	5.916	2.18	0.368492	36.8492
		69	3.044	1.239	0.40703	40.703				69	3.081	1.155	0.374878	37.4878
		70	2.297	1.022	0.444928	44.4928				70	3.829	0.468	0.122225	12.2225
		71	1.799	0.766	0.425792	42.5792				71	2.741	0.692	0.252463	25.2463
		72	3.387	0.836	0.246826	24.6826				72	2.996	1.286	0.429239	42.9239
		73	3.371	1.362	0.404034	40.4034				73	4.874	1.678	0.344276	34.4276
		74	4.129	1.899	0.459918	45.9918				74	4.575	1.781	0.38929	38.929
		75	4.481	1.403	0.3131	31.31				75	6.381	2.713	0.425168	42.5168
	30	76	6.167	1.406	0.227988	22.7988				76	2.315	0.97	0.419006	41.9006
		77	6.167	2.255	0.365656	36.5656				77	3.233	1.109	0.343025	34.3025
		78	4.725	1.967	0.416296	41.6296				78	4.264	1.504	0.35272	35.272
		79	4.283	2.088	0.487509	48.7509				79	5.555	2.587	0.465707	46.5707
		80	3.956	1.829	0.462336	46.2336				80	2.845	0.698	0.245343	24.5343
		81	5.482	2.588	0.47209	47.209				81	2.749	1.262	0.459076	45.9076
		82	5.318	2.612	0.491162	49.1162				82	4.81	1.94	0.403326	40.3326
		83	8.244	1.628	0.197477	19.7477				83	4.228	1.022	0.241722	24.1722
		84	8.244	2.373	0.287846	28.7846				84	3.066	0.686	0.223744	22.3744
		85	6.918	2.053	0.296762	29.6762				85	2.044	0.734	0.3591	35.91
		86	4.842	0.555	0.114622	11.4622				86	3.179	1.251	0.39352	39.352
		87	5.594	1.155	0.206471	20.6471				87	4.406	2.046	0.464367	46.4367
		88	3.284	0.956	0.291108	29.1108				88	5.955	2.092	0.351301	35.1301
		89	3.284	1.601	0.487515	48.7515				89	2.527	0.385	0.152355	15.2355
		90	6.664	1.537	0.230642	23.0642				90	3.801	0.628	0.16522	16.522
		91	3.871	1.914	0.494446	49.4446				91	3.497	1.194	0.341436	34.1436
		92	3.918	1.738	0.443594	44.3594				92	3.928	0.723	0.184063	18.4063
		93	3.729	1.548	0.415125	41.5125				93	3.573	1.276	0.357123	35.7123
		94	3.837	1.488	0.387803	38.7803				94	6.335	1.541	0.243252	24.3252
		95	6.256	3.063	0.48961	48.961				95	4.499	0.847	0.188264	18.8264
		96	5.872	1.749	0.297854	29.7854				96	5.241	0.605	0.115436	11.5436
		97	5.872	2.525	0.430007	43.0007				97	3.45	0.673	0.195072	19.5072
	17	98	6.283	1.63	0.25943	25.943				98	6.566	1.731	0.263631	26.3631
		99	7.409	2.063	0.278445	27.8445				99	5.102	1.269	0.248726	24.8726
		100	3.445	1.141	0.331205	33.1205				100	5.787	0.852	0.147227	14.7227
			KZPhuZ-PA3I		Induced with 0.05%ARA	Induced with 0.10%ARA
			Percentage of Cell Length	Percentage of Cell Length	# of Cells	# of Cells
			0 to 5	5	0	0
			5 to 10	10	0	1
			10 to 15	15	2	5
			15 to 20	20	5	8
			20 to 25	25	12	20
			25 to 30	30	18	15
			30 to 35	35	12	14
			35 to 40	40	15	14
			40 to 45	45	16	9
			45 to 50	50	20	14
					100	100

## Sheet: Fig4A,B
EOP RELATIVE TO MUT1
PA3		PFU/mL	EOP			1% ara			EB						KZ					1% ara			0.1% ara			EB							AM
2019-03-30	mut	140000000000	1		Strain	AVERAGE EOP	STD DEV	n	Repeat 1	R2	R3	R4			2019-03-20	210mut	200000	2.85714e-06	Strain	AVERAGE EOP	STD DEV	n	+AM	STD DEV	n	Repeat 1	R2	R3	R4	R5	R6	R7	R8	R9	R10	R11	R12	R13	R14	R15	R16	R17	R18	R19	R20	R21	R22	R23	R24
	sf	190000000000	1.35714		210mut	0.808591	0.0374206	4	0.857143	0.765957	0.807692	0.803571				210sf	12000000000	0.171429	210mut	0.00594271	0.00835135	6	0.0703137	0.0766145	26	2.85714e-06	0.001	0.00375	0.00813953		0.000888889	0.021875	0.16	0.0233333	0.0525	0.22	0.02	0.29	0.11	0.02	0.06	0.05	0.0233333	0.007	0.05125	0.01	0.0414286	0.143333	0.028
	210mut	120000000000	0.857143		210sf	0.826426	0.206819	4	0.928571	0.893617	0.519231	0.964286				mut	70000000000	1	210sf	0.389548	0.152039	6	0.808596	0.540608	24	0.171429	0.333333	0.4375	0.325581		0.444444	0.625		0.333333	1	1	0.4	2	0.666667	2	1		0.666667	0.6	0.75	0.181818	0.214286	1.33333	0.4
	210sf	130000000000	0.928571		mut	1	0	4	1	1	1	1				sf	100000000000	1.42857	mut	1	0	7	1	0	26	1	1	1	1	1	1	1	1	1		1	1	1	1	1	1	1	1	1	1	1	1	1	1
2019-04-18	210mut	720000000000	0.765957		sf	1.3595	0.341455	3	1.35714	1.70213	1.01923				2019-04-10	210mut	2400000000	0.001	sf	0.909268	0.296641	6	0.970498	0.220092	12	1.42857	0.583333	0.8125	0.744186	0.831461	1.05556								1.33333	1	1	1
	mut	940000000000	1													mut	2400000000000	1
	210sf	840000000000	0.893617													210sf	800000000000	0.333333
	sf	1600000000000	1.70213													sf	1400000000000	0.583333
2019-04-25	210mut	420000000000	0.807692												2019-04-17	210mut	600000000	0.00375
	mut	520000000000	1													mut	160000000000	1
	210sf	270000000000	0.519231													210sf	70000000000	0.4375
	sf	530000000000	1.01923													sf	130000000000	0.8125
2019-05-08	210mut	90000000000	0.803571												2019-04-18	210mut	3500000000	0.00813953
	mut	112000000000	1													mut	430000000000	1
	210sf	108000000000	0.964286													210sf	140000000000	0.325581
	210eGFP	10100000000	1.01													sf	320000000000	0.744186
	eGFP	10000000000	1												4/25	mut	14240000000000	1
	210sfGFP	10000000000	1													sf	11840000000000	0.831461
	210eGFP	7200000000	0.72												2019-05-07	210mut	1600000000	0.000888889
	eGFP	10000000000	1													mut	1800000000000	1
	sGFP	10000000000	1													210sf	800000000000	0.444444
	210eGFP	110000000000	1													sf	1900000000000	1.05556
	eGFP	110000000000	1												2019-05-08	210mut	3500000000000	0.021875
	210sfGFP	60000000000	0.545455													mut	160000000000000	1
	210eGFP	30000000000	0.75													210sf	100000000000000	0.625
	eGFP	40000000000	1
	210sfGFP	70000000000	1.75
	210eGFP	200000000000	1
	eGFP	200000000000	1																							Strain	EOP	STD DEV
	210sfGFP	130000000000	0.65																							mut	1	0
	210eGFP	300000000000	0.909091																							sf	0.970498	0.220092
	eGFP	330000000000	1																							210mut	0.0703137	0.0766145
	210sfGFP	260000000000	0.787879																							210sf	0.808596	0.540608
	sGFP	270000000000	0.818182
	210eGFP	100000000000	0.714286
	eGFP	140000000000	1
	210sfGFP	90000000000	0.642857
	sGFP	110000000000	0.785714
RAW Whole Plate Titers
Date	Strain	pfu/ml	who?	PHAGE
2019-03-13	210mut	100000	E & M	KZ
	210sf	40000000		KZ
2019-03-14	210mut	400000	E & M	KZ
	210sf	1000000000000		KZ
2019-03-19	210mut	400000	E & A	KZ
	210sf			KZ
2019-03-20	210mut	200000	E & A	KZ
	210sf	12000000000		KZ
	mut	70000000000		KZ
	sf	100000000000		KZ
2019-03-21	210mut	5000000	M	KZ
	210sf	8000000000	M	KZ
2019-03-26	210mut1	1440000000	M	KZ
	210sf	18000000000	M	KZ
2019-03-30	210sf	50000000000	M	KZ
2019-03-30	210mut	web	E	KZ
	mut	50000000000	E	KZ
	210	20000000000	E	KZ
	mut	140000000000	E	PA3
	sf	190000000000	E	PA3
	210mut	120000000000	E	PA3
	210sf	130000000000	E	PA3
2019-04-02	gp210.GFPm1	700000000	M	KZ
2019-04-12	gp210.GFPm1	1000000000	M	KZ
2019-04-10	210mut	2400000000	E	KZ
	mut	2400000000000	E	KZ
	210sf	800000000000	E	KZ
	sf	1400000000000	E	KZ
2019-04-17	210mut	600000000	E	KZ
	mut	160000000000	E	KZ
	210sf	70000000000	E	KZ
	sf	130000000000	E	KZ
2019-04-18	210mut	3500000000	E	KZ
	mut	430000000000	E	KZ
	210sf	140000000000	E	KZ
	sf	320000000000	E	KZ
	210mut	720000000000	E	PA3
	mut	940000000000	E	PA3
	210sf	840000000000	E	PA3
	sf	1600000000000	E	PA3
2019-04-25	210mut	-	E	KZ
	mut	14240000000000	E	KZ
	210sf	-	E	KZ
	sf	11840000000000	E	KZ
	210mut	420000000000	E	PA3
	mut	520000000000	E	PA3
	210sf	270000000000	E	PA3
	sf	530000000000	E	PA3
5.01	210-GFPm1	2000000000	M	KZ
2019-05-07	210mut	1600000000	E	KZ
	mut	1800000000000	E	KZ
	210sf	800000000000	E	KZ
	sf	1900000000000	E	KZ
	210mut		E	PA3
2019-05-08	210mut	90000000000	E	PA3
	mut	112000000000	E	PA3
	210sf	108000000000	E	PA3
	210mut	3500000000000	E	KZ
	mut	160000000000000	E	KZ
	210sf	100000000000000	E	KZ
[truncated: 3 more columns]

## Sheet: Fig4E-H
pfu	40	50	60	70	80	90	100	110	120	130	140	150	160	170	180	190	200	210	220	230	240	250	260	270	280	290	300	310	320	330	340	350	360	370	380	390
no phage	0.129287	0.134525	0.141487	0.148837	0.157213	0.167538	0.178488	0.1911	0.205612	0.222188	0.24055	0.2629	0.289513	0.3159	0.3413	0.365287	0.389538	0.412775	0.435588	0.45705	0.47735	0.496787	0.510038	0.522363	0.533588	0.54455	0.55495	0.566263	0.577037	0.588525	0.59945	0.6107	0.622038	0.632962	0.6426	0.652625
9x10^7	0.1221	0.124475	0.12815	0.129825	0.129775	0.129075	0.128212	0.126262	0.124038	0.120837	0.118087	0.1155	0.112888	0.110787	0.108962	0.107888	0.10655	0.105838	0.105937	0.104537	0.104525	0.103488	0.103225	0.103137	0.103425	0.103075	0.103375	0.103587	0.1033	0.103537	0.103887	0.103262	0.10315	0.103438	0.103688	0.103525
9x10^6	0.12035	0.123012	0.126975	0.126887	0.122	0.119675	0.118312	0.117613	0.117375	0.11685	0.11565	0.114238	0.11255	0.11135	0.110037	0.108887	0.107925	0.107075	0.106488	0.106063	0.1055	0.105025	0.10455	0.104538	0.104237	0.104125	0.104037	0.103962	0.103862	0.103962	0.104025	0.103987	0.104112	0.104262	0.10435	0.104475
9x10^5	0.124038	0.128238	0.134225	0.137962	0.13705	0.136775	0.141538	0.148238	0.154787	0.158937	0.16105	0.161787	0.1607	0.156838	0.149975	0.14335	0.136925	0.131425	0.12705	0.123725	0.121	0.118688	0.116462	0.115625	0.114263	0.113488	0.1132	0.11295	0.112638	0.112825	0.112787	0.11305	0.113125	0.113325	0.1138	0.114263
9x10^4	0.1264	0.131288	0.137338	0.144313	0.149325	0.149612	0.153512	0.164062	0.175675	0.172537	0.1673	0.165062	0.165587	0.167988	0.1698	0.16935	0.161387	0.158037	0.155312	0.152887	0.149625	0.146325	0.142675	0.139663	0.136912	0.1345	0.1329	0.131662	0.130937	0.130788	0.13005	0.1299	0.13025	0.130525	0.13095	0.131513
9x10^3	0.1248	0.129563	0.135587	0.143138	0.150312	0.157963	0.166563	0.177762	0.191263	0.200637	0.197563	0.197813	0.213362	0.229775	0.244612	0.25365	0.258338	0.279425	0.277637	0.221675	0.2014	0.182262	0.170463	0.161162	0.153737	0.147838	0.143037	0.1394	0.136788	0.135037	0.133975	0.133375	0.133138	0.13325	0.133625	0.134175
9x10^2	0.124962	0.12995	0.13595	0.143063	0.15105	0.160225	0.170162	0.181812	0.195738	0.210412	0.222312	0.23065	0.248213	0.274075	0.287	0.268575	0.278175	0.26005	0.287287	0.297275	0.289625	0.296613	0.287162	0.247163	0.224075	0.213125	0.205238	0.179725	0.18435	0.166813	0.162662	0.15735	0.154638	0.152475	0.149637	0.146875
9x10^1	0.126675	0.1319	0.137938	0.145413	0.153825	0.163475	0.173837	0.186075	0.200225	0.216562	0.23345	0.252812	0.277725	0.307825	0.3267	0.329888	0.321362	0.332487	0.360075	0.388475	0.410338	0.392988	0.290725	0.2601	0.24595	0.255263	0.32835	0.3089	0.25525	0.289038	0.243037	0.221975	0.216112	0.238462	0.230187	0.213637
9	0.12635	0.131625	0.137725	0.145125	0.153638	0.163112	0.173712	0.185837	0.200025	0.216163	0.234262	0.2556	0.282537	0.312262	0.334125	0.35225	0.369538	0.388412	0.41325	0.437275	0.459862	0.464225	0.435413	0.448875	0.505387	0.516562	0.485787	0.4792	0.455538	0.43515	0.421488	0.419575	0.4104	0.37395	0.346437	0.30975
9x10^-1	0.128525	0.133763	0.140187	0.14775	0.156362	0.1659	0.176663	0.188988	0.20325	0.2198	0.237825	0.260213	0.286875	0.317087	0.3394	0.360588	0.380788	0.402325	0.4253	0.446525	0.466838	0.4763	0.460625	0.5061	0.5108	0.538288	0.554462	0.512262	0.488225	0.537388	0.47425	0.430125	0.464388	0.400825	0.392825	0.436625
9x10^-2	0.128287	0.133837	0.1401	0.14765	0.156525	0.166037	0.176975	0.18945	0.2038	0.220475	0.238025	0.26055	0.28635	0.315688	0.339475	0.361787	0.38375	0.40665	0.427913	0.446237	0.467213	0.48605	0.490538	0.502875	0.51275	0.526025	0.538613	0.548575	0.548812	0.559425	0.543775	0.59915	0.551412	0.53015	0.5111	0.520587
9x10^-3	0.127587	0.132912	0.139313	0.146975	0.155387	0.165075	0.175837	0.188175	0.2023	0.218712	0.235887	0.257925	0.283337	0.311287	0.335712	0.357112	0.377925	0.398987	0.41975	0.438588	0.458712	0.47525	0.48485	0.493525	0.504488	0.5168	0.529487	0.53945	0.554575	0.567187	0.5545	0.54085	0.574863	0.550113	0.632525	0.566688
no phage	0.1273	0.132788	0.139187	0.146487	0.154725	0.164187	0.174638	0.186763	0.200675	0.216162	0.2344	0.255975	0.282788	0.311075	0.336237	0.358525	0.380263	0.403325	0.426037	0.450225	0.472687	0.490575	0.50545	0.51775	0.528587	0.539588	0.549875	0.561188	0.57325	0.583838	0.5945	0.606438	0.616412	0.628112	0.638213	0.648338
9x10^7	0.12135	0.1233	0.12505	0.126287	0.1259	0.124575	0.12255	0.120238	0.117975	0.115987	0.114188	0.1127	0.111275	0.1102	0.109125	0.108187	0.1072	0.10635	0.105637	0.104813	0.103638	0.103063	0.10255	0.102762	0.1027	0.103	0.1034	0.103625	0.104025	0.104675	0.105475	0.10575	0.10665	0.107475	0.108	0.1088
9x10^6	0.118512	0.12075	0.123613	0.125137	0.1193	0.114175	0.111963	0.111138	0.1112	0.111713	0.112488	0.113488	0.114388	0.115575	0.116862	0.118163	0.119737	0.121513	0.12375	0.126213	0.128575	0.131288	0.134488	0.1379	0.141163	0.145125	0.149662	0.154275	0.15855	0.164062	0.171288	0.178025	0.185487	0.19315	0.200838	0.210287
9x10^5	0.122575	0.12655	0.131775	0.136737	0.13825	0.142613	0.148737	0.156112	0.1647	0.17425	0.183525	0.1931	0.2054	0.2208	0.241725	0.263387	0.2856	0.30495	0.324975	0.344488	0.364625	0.383925	0.402188	0.422275	0.43675	0.448113	0.456775	0.466788	0.47675	0.48535	0.520962	0.567337	0.542725	0.551863	0.519437	0.609425
9x10^4	0.124337	0.129013	0.13465	0.141125	0.147825	0.15605	0.16525	0.175787	0.188213	0.2018	0.217387	0.2351	0.258813	0.285913	0.312625	0.335688	0.357063	0.378025	0.4014	0.4243	0.447188	0.47005	0.488237	0.499775	0.5116	0.524188	0.535275	0.54435	0.55005	0.561663	0.567325	0.593263	0.5992	0.59535	0.623762	0.61175
9x10^3	0.123375	0.128062	0.133475	0.14	0.147413	0.155938	0.165413	0.176013	0.1886	0.202688	0.218913	0.237375	0.262362	0.2886	0.314413	0.337062	0.359212	0.381713	0.405088	0.42635	0.450437	0.471312	0.490012	0.501212	0.512212	0.522725	0.534388	0.544325	0.554875	0.564163	0.575375	0.585325	0.596513	0.605675	0.615625	0.622262
9x10^2	0.123325	0.127763	0.133425	0.139813	0.147175	0.155862	0.165137	0.175963	0.188625	0.202738	0.219112	0.237825	0.263375	0.289737	0.315388	0.33755	0.360875	0.3839	0.408013	0.429325	0.453362	0.474713	0.491425	0.505062	0.517175	0.52765	0.5376	0.5484	0.558563	0.567375	0.578788	0.588813	0.599625	0.60905	0.61925	0.62735
9x10^1	0.124575	0.129463	0.1351	0.141725	0.149387	0.158338	0.16805	0.179088	0.192062	0.206575	0.223425	0.243375	0.269725	0.297025	0.322563	0.345188	0.36855	0.391625	0.415988	0.438025	0.462288	0.483725	0.500138	0.512713	0.525438	0.5366	0.5471	0.5583	0.567175	0.5775	0.587263	0.59825	0.6089	0.61775	0.627575	0.636825
9	0.12605	0.131275	0.137137	0.144237	0.15235	0.161725	0.171525	0.183088	0.196712	0.212112	0.229875	0.251225	0.279212	0.308163	0.334363	0.357688	0.380688	0.403275	0.427775	0.4497	0.474013	0.496075	0.50915	0.52215	0.535525	0.547113	0.557187	0.568575	0.577937	0.5877	0.598525	0.608137	0.617688	0.626737	0.6355	0.643587
9x10^-1	0.12705	0.132175	0.13845	0.1458	0.154413	0.163688	0.173975	0.186062	0.200225	0.215687	0.234088	0.255538	0.284675	0.313937	0.340512	0.363475	0.386613	0.408875	0.433	0.45395	0.479112	0.499925	0.512425	0.5257	0.537375	0.547938	0.55895	0.56805	0.577925	0.589375	0.600038	0.609412	0.618762	0.628988	0.63765	0.646088
9x10^-2	0.1276	0.1332	0.139462	0.1471	0.155363	0.164963	0.175425	0.187662	0.2018	0.21775	0.235513	0.258075	0.2867	0.317113	0.34255	0.364488	0.386112	0.409412	0.431925	0.452937	0.47755	0.495812	0.508813	0.521425	0.533175	0.5435	0.554338	0.565087	0.5751	0.586025	0.5977	0.607588	0.615938	0.625888	0.635075	0.64455
9x10^-3	0.12825	0.133863	0.140762	0.148125	0.15655	0.166413	0.177237	0.18995	0.204188	0.220262	0.2389	0.262075	0.292837	0.3221	0.3437	0.3632	0.384337	0.406425	0.427675	0.448475	0.472225	0.490313	0.5054	0.517288	0.529975	0.54215	0.55195	0.5618	0.571238	0.581337	0.590238	0.6009	0.6095	0.61855	0.626937	0.635587
no phage	0.127675	0.132388	0.138213	0.145088	0.153	0.162375	0.1725	0.184725	0.198388	0.213912	0.230988	0.254012	0.277237	0.3042	0.3317	0.355537	0.379175	0.404425	0.426725	0.448337	0.472875	0.490988	0.504062	0.516175	0.527962	0.5397	0.5514	0.562937	0.574313	0.587288	0.598225	0.609188	0.621437	0.63265	0.642375	0.652587
9x10^7	0.120638	0.1227	0.124975	0.127575	0.127387	0.126763	0.1277	0.12615	0.125463	0.12335	0.1218	0.120287	0.118712	0.117288	0.116888	0.115687	0.114875	0.114063	0.113687	0.112713	0.11235	0.1116	0.11155	0.110675	0.110025	0.109537	0.109538	0.109175	0.108263	0.108538	0.1086	0.108425	0.108475	0.108325	0.108012	0.108263
9x10^6	0.118438	0.120512	0.124438	0.125225	0.120075	0.1185	0.117275	0.1172	0.117625	0.1176	0.117663	0.117263	0.115763	0.115112	0.114888	0.113487	0.113013	0.112525	0.11145	0.110912	0.109925	0.109363	0.1089	0.10895	0.108312	0.107713	0.108125	0.107213	0.107062	0.107	0.107363	0.107088	0.1076	0.107762	0.108062	0.107575
9x10^5	0.124075	0.127725	0.133038	0.136825	0.135725	0.135438	0.139375	0.145687	0.152062	0.156562	0.159263	0.161413	0.16125	0.159575	0.156062	0.152175	0.148175	0.143638	0.138675	0.134337	0.130988	0.1285	0.126625	0.125725	0.123862	0.122763	0.122725	0.121562	0.121362	0.1212	0.121237	0.12115	0.12135	0.121737	0.122363	0.123025
9x10^4	0.1263	0.130862	0.136325	0.142537	0.146975	0.147025	0.150262	0.1601	0.172012	0.171137	0.166025	0.164837	0.166063	0.168762	0.17055	0.168962	0.16575	0.163112	0.160512	0.158912	0.156413	0.154588	0.152413	0.150462	0.148775	0.147225	0.14585	0.144863	0.143888	0.14315	0.142775	0.142638	0.142412	0.142675	0.143037	0.1436
9x10^3	0.12595	0.130513	0.136013	0.142625	0.149663	0.156938	0.164913	0.175712	0.188988	0.198037	0.195087	0.195362	0.209863	0.225913	0.240237	0.24915	0.254038	0.264688	0.265238	0.23545	0.223525	0.211613	0.20335	0.191075	0.182438	0.174813	0.167887	0.161812	0.15665	0.152137	0.148662	0.1466	0.145212	0.144612	0.14405	0.143863
9x10^2	0.125888	0.130538	0.136025	0.14265	0.150087	0.159125	0.168662	0.1802	0.19355	0.207325	0.217662	0.223887	0.238813	0.261238	0.278713	0.270187	0.254688	0.2576	0.267875	0.263875	0.25675	0.28795	0.264363	0.277037	0.224588	0.216975	0.204987	0.204837	0.19475	0.204087	0.191663	0.180112	0.185388	0.165362	0.161912	0.159087
9x10^1	0.127	0.131575	0.137513	0.144013	0.1515	0.160763	0.170488	0.182138	0.19565	0.210625	0.2257	0.242762	0.2623	0.2874	0.31185	0.322988	0.303012	0.320912	0.332888	0.34925	0.373888	0.382312	0.336225	0.250613	0.26675	0.236975	0.2986	0.2365	0.275925	0.237863	0.201963	0.222162	0.1893	0.178038	0.201913	0.189212
9	0.12665	0.131312	0.1372	0.143563	0.151625	0.16055	0.170563	0.182325	0.195838	0.211175	0.228	0.250537	0.27405	0.30195	0.329363	0.347875	0.362525	0.377163	0.400663	0.427238	0.440763	0.489275	0.41605	0.463662	0.428225	0.468488	0.492225	0.4631	0.427675	0.438613	0.471925	0.437262	0.3723	0.396575	0.360938	0.35075
9x10^-1	0.126913	0.131637	0.137187	0.144075	0.151725	0.161188	0.171075	0.182813	0.19625	0.211688	0.228463	0.251075	0.274725	0.302962	0.330275	0.353262	0.374462	0.396825	0.4202	0.440613	0.462825	0.474813	0.481063	0.481937	0.519362	0.522937	0.52485	0.52985	0.549712	0.57745	0.504775	0.481012	0.526162	0.504925	0.460963	0.395125
9x10^-2	0.127913	0.13265	0.1382	0.145038	0.152738	0.16215	0.172188	0.183925	0.1974	0.212637	0.229713	0.252337	0.275987	0.303538	0.3313	0.354787	0.37735	0.4011	0.423487	0.44425	0.465438	0.483225	0.494712	0.505462	0.516537	0.528475	0.54075	0.55135	0.559587	0.560163	0.560775	0.619925	0.595863	0.587662	0.560863	0.560388
9x10^-3	0.127125	0.13175	0.137163	0.143837	0.15155	0.160713	0.170575	0.182225	0.195312	0.21035	0.22735	0.2491	0.272388	0.299588	0.3278	0.350425	0.3721	0.395987	0.418162	0.43855	0.4587	0.478662	0.4916	0.504162	0.515338	0.5269	0.53815	0.549538	0.571137	0.565712	0.553087	0.575013	0.609313	0.58	0.5592	0.5966
no phage	0.128575	0.1334	0.139288	0.145937	0.153875	0.162875	0.172925	0.184812	0.198062	0.21285	0.231725	0.252738	0.275462	0.298437	0.3229	0.3493	0.3736	0.3963	0.421337	0.443375	0.464838	0.485237	0.501725	0.51455	0.526112	0.538162	0.549863	0.561262	0.572763	0.584525	0.59525	0.60605	0.6177	0.6291	0.640225	0.64985
9x10^7	0.121375	0.123163	0.125375	0.127663	0.127775	0.126963	0.126475	0.12525	0.1238	0.122587	0.120987	0.119388	0.1179	0.116625	0.115687	0.1147	0.114238	0.113638	0.113025	0.112513	0.112113	0.111725	0.11135	0.1107	0.1102	0.109638	0.10975	0.109387	0.109237	0.109375	0.108963	0.109213	0.108925	0.109337	0.10935	0.109287
9x10^6	0.118288	0.120363	0.123888	0.125363	0.12015	0.117625	0.116475	0.116512	0.116262	0.11625	0.11585	0.115038	0.114213	0.113412	0.112812	0.111962	0.111338	0.11065	0.110225	0.109588	0.109012	0.108575	0.107737	0.10745	0.1069	0.10685	0.106713	0.106475	0.10655	0.1065	0.106563	0.106512	0.106488	0.106737	0.106875	0.1072
9x10^5	0.1232	0.127013	0.13205	0.136475	0.136487	0.1347	0.137525	0.143237	0.149338	0.154088	0.156725	0.15825	0.158125	0.156363	0.1529	0.148812	0.144687	0.140887	0.136825	0.132362	0.129025	0.126362	0.12435	0.1229	0.121587	0.120812	0.120275	0.119925	0.119725	0.119925	0.11985	0.120025	0.1205	0.120775	0.121325	0.121975
9x10^4	0.125275	0.129525	0.134837	0.14085	0.1462	0.1475	0.149075	0.15705	0.168463	0.17095	0.166887	0.165825	0.167087	0.170288	0.1738	0.174563	0.1726	0.169962	0.167575	0.165438	0.162712	0.159587	0.156163	0.153237	0.150613	0.148338	0.146725	0.14525	0.144212	0.1434	0.142625	0.1424	0.142262	0.142513	0.1429	0.143437
9x10^3	0.124475	0.129	0.134238	0.140275	0.14705	0.153425	0.1604	0.170338	0.182525	0.192213	0.193463	0.189438	0.19725	0.212688	0.227187	0.2353	0.239012	0.236613	0.230888	0.223713	0.205475	0.193063	0.183363	0.176663	0.170488	0.165288	0.160938	0.157125	0.153987	0.151313	0.148812	0.146687	0.145962	0.14555	0.1456	0.146062
9x10^2	0.1259	0.130263	0.135462	0.141712	0.1489	0.15705	0.166288	0.176762	0.189212	0.202625	0.215737	0.224225	0.2371	0.257375	0.27945	0.283725	0.282413	0.292962	0.265575	0.287637	0.308362	0.309513	0.322488	0.308138	0.30615	0.270787	0.230837	0.211325	0.1986	0.194562	0.1852	0.181638	0.1792	0.175875	0.172063	0.169075
9x10^1	0.12565	0.130163	0.136088	0.1421	0.149612	0.158138	0.167775	0.178638	0.191612	0.20595	0.222375	0.238313	0.259025	0.285112	0.3111	0.324288	0.32045	0.340938	0.343887	0.369613	0.389638	0.399037	0.382213	0.332138	0.341525	0.39345	0.406025	0.375887	0.32115	0.293737	0.262638	0.26985	0.328013	0.304775	0.32985	0.267025
9	0.126638	0.13145	0.136875	0.143525	0.151138	0.159763	0.169637	0.1809	0.194	0.2087	0.225738	0.244462	0.269087	0.29755	0.321863	0.342112	0.3596	0.376787	0.396663	0.42105	0.444675	0.445075	0.43215	0.427738	0.477787	0.495087	0.5422	0.462087	0.488362	0.439362	0.4259	0.465463	0.449962	0.493413	0.477787	0.404263
9x10^-1	0.128312	0.133213	0.13905	0.145975	0.15385	0.16295	0.173125	0.184888	0.198525	0.213813	0.231525	0.252563	0.2798	0.307438	0.329363	0.35125	0.373538	0.39635	0.418725	0.441962	0.464587	0.478687	0.488725	0.490875	0.511375	0.5189	0.524787	0.54015	0.563088	0.552125	0.550962	0.580775	0.548375	0.563187	0.576175	0.546012
9x10^-2	0.12965	0.13485	0.140838	0.1481	0.156075	0.165463	0.176113	0.188188	0.202175	0.217625	0.236888	0.259688	0.286575	0.311437	0.332788	0.355362	0.378138	0.40165	0.423962	0.446725	0.467112	0.484687	0.498625	0.509425	0.5195	0.52905	0.5407	0.552725	0.561738	0.570725	0.575462	0.598037	0.589588	0.583325	0.6094	0.618287
9x10^-3	0.12985	0.134938	0.141013	0.148062	0.156238	0.165625	0.176225	0.18825	0.20205	0.217675	0.23745	0.260787	0.285075	0.307975	0.328775	0.350825	0.3734	0.395913	0.417488	0.44075	0.460763	0.47945	0.494663	0.506387	0.518138	0.529012	0.540988	0.5525	0.561662	0.5723	0.57775	0.590213	0.584487	0.608675	0.61675	0.628875

## Sheet: FigS1G
t-Test: Two-Sample Assuming Unequal Variances					G size	R size
					0.456	0.281
	G size	R size			0.56	0.46
Mean	0.453663	0.526303			0.45	0.44
Variance	0.0273368	0.030968			0.5	0.59
Observations	89	89			0.65	0.78
Hypothesized Mean Difference	0				0.59	0.38
df	175				0.26	0.36
t Stat	-2.83806				0.59	0.5
P(T<=t) one-tail	0.00253777				0.59	0.47
t Critical one-tail	1.65361				0.66	0.85
P(T<=t) two-tail	0.00507554				0.44	0.41
t Critical two-tail	1.97361				0.46	0.53
					0.31	0.41
					0.84	0.22
					0.29	0.5
					0.29	0.43
					0.5	0.76
					0.29	0.99
Standard Deviation	0.165339	0.175977			0.47	0.29
					0.68	0.37
					0.31	0.91
					0.57	0.5
					0.55	0.66
					0.64	0.64
					0.4	0.78
					0.3	0.48
					0.74	0.67
					0.42	0.76
					0.59	0.46
					0.65	0.67
					0.48	0.79
					0.5	0.58
					0.35	0.49
					0.52	0.51
					0.59	0.65
					0.45	0.56
					0.7	0.5
					0.69	0.73
					0.14	0.51
					0.26	0.51
					0.32	0.6
					0.52	0.56
					0.21	0.78
					0.25	0.64
					0.22	0.17
					0.45	0.48
					0.28	0.26
					0.28	0.54
					0.45	0.75
					0.23	0.19
					0.46	0.24
					0.42	0.46
					0.2	0.46
					0.46	0.72
					0.62	0.61
					0.26	0.67
					0.61	0.6
					0.53	0.12
					0.47	0.45
					0.27	0.54
					0.33	0.45
					0.82	0.73
					0.6	0.45
					0.74	0.33
					0.56	0.59
					0.7	0.49
					0.24	0.53
					0.53	0.34
					0.36	0.57
					0.39	0.56
					0.29	0.5
					0.14	0.55
					0.42	0.57
					0.39	0.43
					0.58	0.44
					0.63	0.44
					0.28	0.21
					0.41	0.77
					0.27	0.27
					0.37	0.59
					0.34	0.63
					0.29	0.82
					0.71	0.5
					0.55	0.72
					0.23	0.48
					0.71	0.55
					0.51	0.2
					0.45	0.31
					0.3	0.6

## Sheet: FigS3
KZPhuZ(untagged) PA3 Infection									PA3 ONLY			KZ ONLY
		VC615 Induction at 0.05%
									7.2	#7 & 8		7.2	#4,5,6
	Date	Field	no.	Cell length	Nucleoid from Pole (shorter)	Nucleoid Distance to Pole (Fraction Cell Length)			Length	Position		Length	Position
	20171115	22	1	5.327	0.687	0.128966			5.87	2.7		4.79	2.39
			2	2.965	0.987	0.332884			3.82	1.9		3.4	1.63
			3	4.85	0.767	0.158144			4.55	2.25		3.74	1.9
			4	4.85	2	0.412371			4.02	2.05		4.84	2.14
			5	3.701	1.476	0.398811			3.6	1.7		3.99	2.07
			6	5.049	1.279	0.253317			4.88	2.37		4.35	2.03
			7	6.304	2.855	0.452887			3.43	1.84		4.21	1.97
			8	2.835	0.996	0.351323			4.88	2.3		4.92	2.02
			9	6.007	1.385	0.230564			3.96	2.02		4.85	1.57
			10	5.288	1.073	0.202912			6.6	3.2		5.25	2.34
			11	4.985	2.195	0.440321			4.09	1.91		3.91	1.81
			12	4.863	2.427	0.499075			4.62	2.47		3.73	2.09
			13	5.977	1.873	0.313368			4.91	2.23		4.09	1.8
			14	4.294	0.868	0.202143			3.92	2.04		8.53	2.22
			15	4.68	1.43	0.305556			5.82	2.76		4.42	2.31
			16	5.232	1.144	0.218654			3.94	1.92		6.3	3.02
			17	4.747	0.538	0.113335			3.07	1.66		4.57	2.37
			18	4.489	0.555	0.123636			4.17	2.15		5.97	1.91
			19	7.489	1.659	0.221525			6.85	3.54		3.77	1.98
			20	6.895	1.86	0.269761			6.32	3.18		4.44	2.04
			21	4.356	0.644	0.147842			6.56	3.36		3.63	1.8
			22	4.954	0.856	0.17279			6.57	3.47		5.23	2.68
			23	5.355	1.116	0.208403			4.99	2.3		4.21	1.79
			24	3.322	1.234	0.371463			6.49	3.4		6.36	1.69
			25	4.771	2.364	0.495494			3.45	1.84		4.42	1.86
			26	4.16	0.97	0.233173			3.34	2.16		4.3	1.89
			27	3.112	1.325	0.425771			7.43	1.95		3.56	1.58
		23	28	5.504	1.233	0.224019			5.75	2.71		3.54	1.68
			29	5.418	1.036	0.191214			5.51	2.68		3.97	2.08
			30	6.49	1.905	0.293529			3.57	1.77		7.65	2.31
			31	4.764	2.152	0.451721			4	1.96		4.23	2.23
			32	4.242	1.123	0.264734			5.29	2.62		5.2	2.18
			33	4.882	1.546	0.316673			6.15	2.92		4.21	2.03
			34	3.949	0.873	0.221069			4.11	1.99		7.33	2.37
			35	2.799	1.057	0.377635			4.82	2.26		4.64	2.21
			36	6.737	1.265	0.187769			5.19	2.6		6.6	2.1
			37	5.408	0.799	0.147744			6.14	3.07		6.62	2.34
			38	4.635	1.149	0.247896			5.11	2.45		5.14	2.12
			39	4.606	0.392	0.0851064			4.58	2.2		4.17	2.09
			40	8.632	3.242	0.375579			4.15	2.21		3.26	1.72
			41	6.27	1.173	0.187081			4.96	2.31		4.51	1.95
			42	3.11	0.877	0.281994			4.85	2.36		4.58	2.5
			43	3.156	1.205	0.381812			3.41	1.84		4.94	2.3
			44	4.833	1.807	0.373888			6.41	2.81		4.57	2.17
			45	4.833	1.793	0.370991			4.8	2.26		7.25	2.14
			46	4.348	1.994	0.458602			5.04	2.4		7.04	3.03
			47	7.64	1.868	0.244503			6.27	3.13		5.84	2.51
			48	3.449	1.404	0.407075			6.73	3.06		3.69	1.9
			49	5.049	2.307	0.456922			5.97	3.14		4.04	2.32
			50	3.429	1.414	0.412365			4.29	1.98		4.74	2.31
			51	3.83	1.107	0.289034			6.46	3		4.98	2.58
			52	3.144	1.227	0.390267			5.55	1.8		3.7	2.04
			53	5.98	1.456	0.243478			4.75	2.51		3.92	1.85
			54	5.98	1.794	0.3			6.39	2.75		6.45	2.33
		28	55	4.094	1.56	0.381045			5.81	2.87		4.75	2.11
			56	3.376	0.567	0.16795			4.11	2.18		4.11	2.04
			57	5.261	1.292	0.245581			5.16	2.73		3.66	1.28
			58	5.272	2.436	0.462064			6.06	2.81		4.37	2.2
			59	3.869	1.439	0.371931			7.52	3.25		3.77	1.92
			60	6.858	1.439	0.209828			5.78	2.55		5.32	2.53
			61	5.165	1.046	0.202517			4.78	2.03		5.18	2.13
			62	4.932	2.269	0.460057			6.37	3.16		3.68	1.35
			63	4.755	1.51	0.31756			4.68	2.11		3.89	1.8
			64	6.318	1.541	0.243906			3.13	1.58		4.37	1.93
			65	5.694	2.621	0.460309			4.02	1.92		3.71	1.79
			66	2.37	0.766	0.323207			4.05	2		4.05	1.68
			67	3.203	1.071	0.334374			4.38	2.4
			68	7.588	1.775	0.233922			4.08	1.77
		19	69	4.646	1.922	0.413689			5.1	2.39
			70	4.211	1.866	0.443125			5.05	2.43
			71	5.517	0.648	0.117455			5.68	3.31
			72	5.385	0.844	0.156732			5.42	2.37
			73	6.069	2.65	0.436645			6.16	3.09
			74	2.936	1.234	0.4203			5.53	2.48
			75	6.596	1.162	0.176167			5.25	2.57
			76	7.571	1.157	0.15282			5.31	2.74
			77	7.719	1.832	0.237336			6.46	2.3
			78	7.758	1.817	0.23421			4.29	2.03
			79	7.758	1.745	0.224929			5.46	2.67
			80	8.319	1.452	0.17454			3.7	1.81
			81	8.319	1.979	0.237889			4.44	2.37
			82	5.558	2.241	0.403203			5.48	2.73
			83	5.558	2.021	0.36362			4.41	2.17
			84	4.706	1.849	0.392903			6.25	2.58
			85	4.616	0.687	0.14883			5.48	2.92
			86	4.111	0.972	0.236439			3.29	1.72
			87	4.571	1.805	0.394881			5.94	2.69
			88	3.463	1.391	0.401675			5.24	2.62
			89	6.632	0.813	0.122587			4	1.86
		17	90	9.296	1.793	0.192879			6.24	3.01
			91	4.641	0.97	0.209007			5.26	2.5
			92	4.605	1.426	0.309663			5.71	2.59
			93	2.703	0.401	0.148354			5.05	2.47
			94	8.481	2.409	0.284047			5.84	2.93
			95	8.481	1.955	0.230515			8.1	2.92
			96	6.707	1.858	0.277024			5.52	2.5
			97	4.58	2.186	0.477293			7.6	3.03
			98	5.832	1.157	0.198388			4.6	2.12
			99	5.832	1.294	0.221879			5.72	2.73
			100	9.235	1.414	0.153113			6.45	3.35
									4.6	2.37
				9.235	2.381
				6.705	1.24
				6.598	0.784
				5.174	1.952
				KZPhuZwt_noTag-PA3I		Induced with 0.05%ARA
				Percentage of Cell Length	Percentage of Cell Length	# of Cells
				0 to 5	5	0
				5 to 10	10	1
				10 to 15	15	9
				15 to 20	20	13
				20 to 25	25	25
				25 to 30	30	8
				30 to 35	35	9
				35 to 40	40	14
				40 to 45	45	11
				45 to 50	50	10
						100

[truncated: 2 more sheets: FigS5A,B, FigS5C]
